# Supplementary material for: MicroRNA-34a: A Key Regulator in the Hallmarks of Renal Cell Carcinoma
Source: Oxid Med Cell Longev. 2017 Sep 20;2017:3269379. doi: 10.1155/2017/3269379 (PMC5632457; doi:10.1155/2017/3269379)
Supplement: Supplementary file 1 — Table S1. Experimentally validated targets of miR-34a-5p in the literature. Table S2. Correlation analysis of miRNA-34a and target genes and proteins in renal cell carcinoma patients. Table S3. Correlation analysis between expression profile and clinicopathological characteristics in renal cell carcinoma specimens. Table S4. Experimentally supported miR-34a-5p functional annotation. Table S5. Enrichment analysis of miRNA-34a targets on numerous biological process. Table S6. Enrichment analysis of miRNA-34a targets on cancer KEGG pathways. Figure S1. Correlation analysis of miR-34a with the tested target genes and proteins. Chromosomal location is shown (numbers), blue line: inverse correlation, red line: positive correlation, continuous line: p < 0.01, interrupted line: p < 0.05. Figure S2. Schematic representation of the target genes and the predicted miR-34 binding sites. Base pairing of miRNA-target interactions by microRNA.org web server (photo A-F) and miRTarBase v20 (photo B, G-J). Figure S3. Protein-protein interaction using STRING network analysis. The network is composed of 11 protein nodes and 20 edges representing protein-protein associations, with the following settings: minimum required interaction score of medium confidence (4.0), no extra interactors, and disable structure previews inside network bubbles. The network clustering coefficient was 0.82 and protein-protein interaction (PPI) enrichment p value was 4.77e-07. The line colors of edges indicate the type of interaction evidence; pink for experimentally determines, blue for curated database, and green for text mining. [file 3269379.f1.xlsx]

## Sheet: miRNA-Target interactions
Supplementary Table S1. Experimentally validated targets of miR-34a-5p in the literature
Gene	Ensembl ID	Chr location	Predicted score	Publication	Methods	Tissue	Cell line	Tested cell line	Exp. condition
E2F3	ENSG00000112242	chr6:20493143-20493167	1	Karginov FV et al. 2013	IP	Kidney	293S	N/A	treatment: arsenite
		chr6:20493143-20493167		Karginov FV et al. 2013	IP	Kidney	293S	N/A	no treatment (control)
		chr6:20493143-20493167		Kishore S et al. 2011	IP	Kidney	HEK293	N/A	mild MNase digestion
		chr6:20493143-20493167		Inna Lipchina et al. 2011	IP	Embryo	ESC	N/A	T1 RNase treatment
		chr6:20493143-20493167		Sebastian Memczak et al. 2013	IP	Kidney	HEK293	N/A	N/A
		chr6:20493143-20493167		Skalsky Rebecca L. et al. 2012	IP	N/A	EF3DAGO2	N/A	N/A
		chr6:20493143-20493167		Xue Y et al 2013	IP	Cervix	HELA	N/A	Hela cells were treated with control shRN.
		chr6:20493143-20493167		Lal Ashish et al. 2011	Bi / MA	Intestine	HCT116	N/A	N/A
		chr6:20493143-20493167		Lal Ashish et al. 2011	Bi / qP	Bone Marrow	K562	N/A	N/A
		chr6:20493143-20493167		C Welch et al. 2007	WB / O	N/A	N/A	N/A	N/A
MET	ENSG00000105976	chr7:116797763-116797784	0.967	Lal Ashish et al. 2011	RA	Cervix	HELA	HELA	N/A
		chr7:116797763-116797784		Lal Ashish et al. 2011	RA	Cervix	HELA	HELA	N/A
		chr7:116797974-116797995		Lal Ashish et al. 2011	RA	Cervix	HELA	HELA	N/A
		chr7:116796155-116798344		Lal Ashish et al. 2011	RA	Cervix	HELA	HELA	N/A
		chr7:116796161-116796182		Lal Ashish et al. 2011	RA	Cervix	HELA	HELA	N/A
		chr7:116798067-116798096		Lal Ashish et al. 2011	RA	Cervix	HELA	HELA	N/A
		chr7:116798275-116798296		Lal Ashish et al. 2011	RA	Cervix	HELA	HELA	N/A
		UNKNOWN		Lal Ashish et al. 2011	Bi / MA / qP / WB	Intestine	HCT116	N/A	N/A
		UNKNOWN		Peng Yang et al. 2014	WB	Stomach	AGS	N/A	N/A
TGFB1	ENSG00000105329	chr19		Lal Ashish et al. 2011	Bi	Intestine	HCT116	N/A	N/A
TGFB3	ENSG00000119699	chr14	0.559	Lal Ashish et al. 2011	Bi	Intestine	HCT116	N/A	N/A
VEGFA	ENSG00000112715	chr6:43784638-43784661		Ye Wenbin et al. 2008	RA	Kidney	COS7	COS7	N/A
		UNKNOWN		Yu G et al. 2014	qP / WB	Kidney	SN12PM6	N/A	N/A
		UNKNOWN		Yu G et al. 2014	qP / WB	Kidney	786O	N/A	N/A
		UNKNOWN		Yu G et al. 2014	qP / WB	Kidney	ACHN	N/A	N/A
BCL-2	ENSG00000171791	UNKNOWN	0.98	Kastl L et al. 2011	O	N/A	N/A	N/A	N/A
		UNKNOWN		Hafner M. et al 2010	IP	Kidney	HEK293	N/A	N/A
		UNKNOWN		Dinesh S Rao et al. 2010	RA	Breast Cancerous Tissues	N/A	HEK293T	N/A
		chr18:63127730-63128730		Xiaoying Wang et al. 2009	RA	Bone Marrow	SHSY5Y	HEK293T	N/A
		UNKNOWN		Xiaoying Wang et al. 2009	O / qP / WB	N/A	N/A	N/A	N/A
		chr18:63128416-63128436		Kishore S et al. 2011	IP	Kidney	HEK293	N/A	mild MNase digestion
		chr18:63128416-63128436		Pillai MM et al. 2014	IP	Mammary Gland	BT474	N/A	N/A
		chr18:63128416-63128436		Skalsky Rebecca L. et al. 2012	IP	N/A	EF3DAGO2	N/A	N/A
		chr18:63126081-63126105		Skalsky Rebecca L. et al. 2012	IP	N/A	LCL35	N/A	N/A
DFFA	ENSG00000160049	UNKNOWN		Lal Ashish et al. 2011	Bi / MA	Intestine	HCT116	N/A	N/A
		chr1:10462601-10462623		Karginov FV et al. 2013	IP	Kidney	293S	N/A	No treatment (control)
TP53INP2	ENSG00000078804	UNKNOWN	0.588	Karginov FV et al. 2013	IP	Kidney	HEK293	N/A	mild MNase digestion
		UNKNOWN		Lal Ashish et al. 2011	Bi / MA	Intestine	HCT116	N/A	N/A
		UNKNOWN		Lal Ashish et al. 2011	Bi	Bone Marrow	K562	N/A	N/A
TP53	ENSG00000141510	chr17:7668421-7668444	0.502	Lal Ashish et al. 2011	Bi	Intestine	HCT116	N/A	N/A
		UNKNOWN		Lal Ashish et al. 2011	Bi	Bone Marrow	K562	N/A	N/A
		chr17:7668421-7668444		Skalsky Rebecca L. et al. 2012	IP	N/A	EF3DAGO2	N/A	N/A
		UNKNOWN		Arash Javeri et al. 2013	O	N/A	N/A	N/A	N/A
SOX2	ENSG00000181449	UNKNOWN		Choi Yong Jin et al. 2013	O	N/A	N/A	N/A	N/A
MA	Microarray
Bi	Biotin-Microarrays
IP	Immunoprecipitation
RA	Reporter gene analysis
qP	qPCR
WB	Western blot
O	Others
Data source:
