# Supplementary material for: MicroRNA-34a: A Key Regulator in the Hallmarks of Renal Cell Carcinoma
Source: Oxid Med Cell Longev. 2017 Sep 20;2017:3269379. doi: 10.1155/2017/3269379 (PMC5632457; doi:10.1155/2017/3269379)
Supplement: Supplementary file 4 [file 3269379.f4.xlsx]

## Sheet: GO Biological process
GO_id	Term	NumberOfGenes	p-value	p-value_fdr	p-value_bonferroni
GO:0001934	positive regulation of protein phosphorylation	7	8.84e-09	4.05e-05	0.000122
GO:0040007	growth	6	8.96e-09	4.05e-05	0.000124
GO:1902533	positive regulation of intracellular signal transduction	7	1.03e-08	4.05e-05	0.000143
GO:0031065	positive regulation of histone deacetylation	3	1.85e-08	5.09e-05	0.000255
GO:0001503	ossification	5	5.23e-08	7.22e-05	0.000721
GO:0051053	negative regulation of DNA metabolic process	4	6e-08	7.52e-05	0.000827
GO:0008285	negative regulation of cell proliferation	6	1.28e-07	0.000135	0.00176
GO:1903829	positive regulation of cellular protein localization	5	1.61e-07	0.000159	0.00222
GO:0060284	regulation of cell development	6	3.03e-07	0.000233	0.00419
GO:1902692	regulation of neuroblast proliferation	3	3.39e-07	0.000246	0.00468
GO:0048754	branching morphogenesis of an epithelial tube	4	4.92e-07	0.000308	0.00678
GO:0048732	gland development	5	5.36e-07	0.000315	0.0074
GO:2000027	regulation of organ morphogenesis	4	5.49e-07	0.000315	0.00757
GO:0043410	positive regulation of MAPK cascade	5	6.17e-07	0.000318	0.0085
GO:0043932	ossification involved in bone remodeling	2	6.45e-07	0.000318	0.0089
GO:0051050	positive regulation of transport	6	6.83e-07	0.000318	0.00942
GO:2000026	regulation of multicellular organismal development	7	6.92e-07	0.000318	0.00954
GO:0010557	positive regulation of macromolecule biosynthetic process	7	9.52e-07	0.000377	0.0131
GO:0008156	negative regulation of DNA replication	3	9.56e-07	0.000377	0.0132
GO:0010604	positive regulation of macromolecule metabolic process	8	1.25e-06	0.000445	0.0172
GO:0010628	positive regulation of gene expression	7	1.25e-06	0.000445	0.0172
GO:0010936	negative regulation of macrophage cytokine production	2	1.29e-06	0.000445	0.0178
GO:0060364	frontal suture morphogenesis	2	1.29e-06	0.000445	0.0178
GO:0007423	sensory organ development	5	1.47e-06	0.000481	0.0202
GO:0043583	ear development	4	1.61e-06	0.000516	0.0222
GO:0043406	positive regulation of MAP kinase activity	4	1.74e-06	0.000534	0.024
GO:0060688	regulation of morphogenesis of a branching structure	3	1.84e-06	0.00055	0.0253
GO:0031325	positive regulation of cellular metabolic process	8	2.06e-06	0.000603	0.0284
GO:0061419	positive regulation of transcription from RNA polymerase II promoter in response to hypoxia	2	2.15e-06	0.000605	0.0296
GO:0002326	B cell lineage commitment	2	2.15e-06	0.000605	0.0296
GO:0043065	positive regulation of apoptotic process	5	2.34e-06	0.000645	0.0323
GO:0010595	positive regulation of endothelial cell migration	3	2.7e-06	0.000715	0.0372
GO:0090287	regulation of cellular response to growth factor stimulus	4	2.84e-06	0.000739	0.0392
GO:0035295	tube development	5	2.95e-06	0.000752	0.0406
GO:0050767	regulation of neurogenesis	5	3e-06	0.000752	0.0414
GO:0007568	aging	4	3.73e-06	0.000901	0.0515
GO:0010721	negative regulation of cell development	4	3.92e-06	0.000916	0.0541
GO:0007406	negative regulation of neuroblast proliferation	2	4.51e-06	0.00102	0.0622
GO:0001666	response to hypoxia	4	4.82e-06	0.00105	0.0664
GO:0030512	negative regulation of transforming growth factor beta receptor signaling pathway	3	4.93e-06	0.00105	0.068
GO:0070848	response to growth factor	5	5.33e-06	0.00108	0.0735
GO:0009653	anatomical structure morphogenesis	7	5.48e-06	0.00109	0.0756
GO:2001028	positive regulation of endothelial cell chemotaxis	2	6.01e-06	0.00111	0.0829
GO:0010523	negative regulation of calcium ion transport into cytosol	2	6.01e-06	0.00111	0.0829
GO:0002521	leukocyte differentiation	4	6.03e-06	0.00111	0.0831
GO:0042060	wound healing	5	6.53e-06	0.00118	0.09
GO:0048511	rhythmic process	4	6.76e-06	0.00121	0.0932
GO:0048585	negative regulation of response to stimulus	6	6.95e-06	0.00121	0.0959
GO:0060322	head development	5	7.15e-06	0.00123	0.0985
GO:0022602	ovulation cycle process	3	7.3e-06	0.00124	0.101
GO:0048699	generation of neurons	6	7.51e-06	0.00126	0.104
GO:0032943	mononuclear cell proliferation	3	7.57e-06	0.00126	0.104
GO:0007184	SMAD protein import into nucleus	2	7.73e-06	0.00127	0.107
GO:0002576	platelet degranulation	3	8.13e-06	0.00132	0.112
GO:0033138	positive regulation of peptidyl-serine phosphorylation	3	9.03e-06	0.00143	0.125
GO:0060562	epithelial tube morphogenesis	4	9.24e-06	0.00143	0.127
GO:0043067	regulation of programmed cell death	6	9.57e-06	0.00143	0.132
GO:0060391	positive regulation of SMAD protein import into nucleus	2	9.66e-06	0.00143	0.133
GO:0048589	developmental growth	4	1.01e-05	0.00145	0.139
GO:0009611	response to wounding	5	1.05e-05	0.00146	0.144
GO:0045893	positive regulation of transcription, DNA-templated	6	1.07e-05	0.00146	0.147
GO:0044744	protein targeting to nucleus	3	1.14e-05	0.00151	0.157
GO:0006606	protein import into nucleus	3	1.14e-05	0.00151	0.157
GO:0030335	positive regulation of cell migration	4	1.2e-05	0.00155	0.166
GO:0032388	positive regulation of intracellular transport	4	1.2e-05	0.00155	0.166
GO:0044089	positive regulation of cellular component biogenesis	4	1.22e-05	0.00156	0.168
GO:0042698	ovulation cycle	3	1.29e-05	0.0016	0.178
GO:0045597	positive regulation of cell differentiation	5	1.38e-05	0.00165	0.19
GO:0022612	gland morphogenesis	3	1.54e-05	0.00173	0.212
GO:0050921	positive regulation of chemotaxis	3	1.67e-05	0.00183	0.231
GO:0043069	negative regulation of programmed cell death	5	1.76e-05	0.00191	0.243
GO:0016049	cell growth	3	1.86e-05	0.00199	0.257
GO:0022603	regulation of anatomical structure morphogenesis	5	1.91e-05	0.00203	0.263
GO:0002360	T cell lineage commitment	2	1.95e-05	0.00204	0.269
GO:0034616	response to laminar fluid shear stress	2	2.25e-05	0.0023	0.31
GO:0030217	T cell differentiation	3	2.29e-05	0.00232	0.316
GO:0030879	mammary gland development	3	2.41e-05	0.00242	0.332
GO:0048523	negative regulation of cellular process	8	2.49e-05	0.00247	0.343
GO:0051781	positive regulation of cell division	3	2.65e-05	0.00258	0.366
GO:0007167	enzyme linked receptor protein signaling pathway	5	2.67e-05	0.00258	0.368
GO:0031667	response to nutrient levels	4	2.67e-05	0.00258	0.369
GO:0007179	transforming growth factor beta receptor signaling pathway	3	3.12e-05	0.00287	0.43
GO:0048565	digestive tract development	3	3.19e-05	0.00291	0.44
GO:0051241	negative regulation of multicellular organismal process	5	3.32e-05	0.00292	0.458
GO:0060429	epithelium development	5	3.47e-05	0.00296	0.478
GO:2000377	regulation of reactive oxygen species metabolic process	3	3.48e-05	0.00296	0.48
GO:0045786	negative regulation of cell cycle	4	3.49e-05	0.00296	0.482
GO:0031099	regeneration	3	3.56e-05	0.00297	0.491
GO:0010720	positive regulation of cell development	4	3.62e-05	0.003	0.5
GO:0031330	negative regulation of cellular catabolic process	3	3.63e-05	0.003	0.501
GO:0045944	positive regulation of transcription from RNA polymerase II promoter	5	3.92e-05	0.00319	0.54
GO:0031334	positive regulation of protein complex assembly	3	3.95e-05	0.00319	0.545
GO:0030308	negative regulation of cell growth	3	3.95e-05	0.00319	0.545
GO:0055123	digestive system development	3	4.04e-05	0.00322	0.557
GO:0090190	positive regulation of branching involved in ureteric bud morphogenesis	2	4.07e-05	0.00322	0.561
GO:0010770	positive regulation of cell morphogenesis involved in differentiation	3	4.29e-05	0.00336	0.592
GO:0031063	regulation of histone deacetylation	2	4.49e-05	0.00348	0.62
GO:0009267	cellular response to starvation	3	4.55e-05	0.00351	0.628
GO:0045216	cell-cell junction organization	3	4.83e-05	0.0037	0.666
GO:0044702	single organism reproductive process	5	4.9e-05	0.0037	0.675
GO:0009968	negative regulation of signal transduction	5	4.9e-05	0.0037	0.675
GO:0043536	positive regulation of blood vessel endothelial cell migration	2	4.94e-05	0.0037	0.682
GO:1900117	regulation of execution phase of apoptosis	2	4.94e-05	0.0037	0.682
GO:0030855	epithelial cell differentiation	4	5.26e-05	0.00391	0.726
GO:0048522	positive regulation of cellular process	8	5.32e-05	0.00391	0.733
GO:0001836	release of cytochrome c from mitochondria	2	5.41e-05	0.00391	0.746
GO:0002931	response to ischemia	2	5.41e-05	0.00391	0.746
GO:0048584	positive regulation of response to stimulus	6	5.71e-05	0.0041	0.787
GO:0000060	protein import into nucleus, translocation	2	5.9e-05	0.00415	0.814
GO:0032967	positive regulation of collagen biosynthetic process	2	5.9e-05	0.00415	0.814
GO:0030278	regulation of ossification	3	6.37e-05	0.00444	0.878
GO:0007565	female pregnancy	3	6.6e-05	0.00457	0.91
GO:0007596	blood coagulation	4	6.85e-05	0.00467	0.944
GO:0048839	inner ear development	3	6.95e-05	0.00467	0.958
GO:1900740	positive regulation of protein insertion into mitochondrial membrane involved in apoptotic signaling pathway	2	6.95e-05	0.00467	0.958
GO:0071560	cellular response to transforming growth factor beta stimulus	3	7.07e-05	0.00471	0.974
GO:0051130	positive regulation of cellular component organization	5	7.39e-05	0.00488	1
GO:0048872	homeostasis of number of cells	3	7.43e-05	0.00488	1
GO:0042149	cellular response to glucose starvation	2	7.5e-05	0.0049	1
GO:0007435	salivary gland morphogenesis	2	8.07e-05	0.00516	1
GO:0043523	regulation of neuron apoptotic process	3	8.2e-05	0.00516	1
GO:0030155	regulation of cell adhesion	4	8.63e-05	0.00539	1
GO:0007166	cell surface receptor signaling pathway	6	8.79e-05	0.00546	1
GO:0050768	negative regulation of neurogenesis	3	9.02e-05	0.00555	1
GO:0050793	regulation of developmental process	6	9.48e-05	0.00573	1
GO:0010507	negative regulation of autophagy	2	9.93e-05	0.00595	1
GO:0007431	salivary gland development	2	9.93e-05	0.00595	1
GO:0043408	regulation of MAPK cascade	4	0.000105	0.00621	1
GO:0003006	developmental process involved in reproduction	4	0.000106	0.00621	1
GO:0010718	positive regulation of epithelial to mesenchymal transition	2	0.000106	0.00621	1
GO:0010638	positive regulation of organelle organization	4	0.000119	0.00683	1
GO:0030501	positive regulation of bone mineralization	2	0.00012	0.00685	1
GO:0050918	positive chemotaxis	2	0.000127	0.007	1
GO:0050790	regulation of catalytic activity	6	0.000129	0.00708	1
GO:0071363	cellular response to growth factor stimulus	4	0.000129	0.00708	1
GO:0045930	negative regulation of mitotic cell cycle	3	0.000132	0.00711	1
GO:0060325	face morphogenesis	2	0.000134	0.00711	1
GO:0051402	neuron apoptotic process	2	0.000134	0.00711	1
GO:0043029	T cell homeostasis	2	0.000134	0.00711	1
GO:0045934	negative regulation of nucleobase-containing compound metabolic process	5	0.000139	0.00727	1
GO:0046849	bone remodeling	2	0.000142	0.00736	1
GO:0032570	response to progesterone	2	0.000142	0.00736	1
GO:0000904	cell morphogenesis involved in differentiation	4	0.000147	0.00757	1
GO:0045165	cell fate commitment	3	0.000149	0.0076	1
GO:0051240	positive regulation of multicellular organismal process	5	0.000153	0.00775	1
GO:0030168	platelet activation	3	0.000153	0.00775	1
GO:0048864	stem cell development	3	0.000157	0.00786	1
GO:0001822	kidney development	3	0.000171	0.00844	1
GO:0042981	regulation of apoptotic process	5	0.000172	0.00844	1
GO:1902531	regulation of intracellular signal transduction	5	0.000175	0.00854	1
GO:2000378	negative regulation of reactive oxygen species metabolic process	2	0.000175	0.00854	1
GO:1901990	regulation of mitotic cell cycle phase transition	3	0.000182	0.00882	1
GO:0060323	head morphogenesis	2	0.000183	0.00884	1
GO:0051239	regulation of multicellular organismal process	6	0.000184	0.00886	1
GO:0031329	regulation of cellular catabolic process	4	0.000191	0.00914	1
GO:0010862	positive regulation of pathway-restricted SMAD protein phosphorylation	2	0.000192	0.00914	1
GO:0072001	renal system development	3	0.000198	0.0093	1
GO:0043085	positive regulation of catalytic activity	5	0.000199	0.00932	1
GO:0035272	exocrine system development	2	0.000201	0.00938	1
GO:0009966	regulation of signal transduction	6	0.000204	0.00944	1
GO:2000112	regulation of cellular macromolecule biosynthetic process	7	0.000215	0.00985	1
GO:0050678	regulation of epithelial cell proliferation	3	0.000228	0.0103	1
GO:0045595	regulation of cell differentiation	5	0.000231	0.0104	1
GO:0042127	regulation of cell proliferation	5	0.000232	0.0104	1
GO:0060255	regulation of macromolecule metabolic process	8	0.000236	0.0106	1
GO:0033077	T cell differentiation in thymus	2	0.00024	0.0106	1
GO:0019219	regulation of nucleobase-containing compound metabolic process	7	0.000242	0.0107	1
GO:0048609	multicellular organismal reproductive process	4	0.000243	0.0107	1
GO:0048641	regulation of skeletal muscle tissue development	2	0.00025	0.0109	1
GO:0000122	negative regulation of transcription from RNA polymerase II promoter	4	0.000251	0.0109	1
GO:0080090	regulation of primary metabolic process	8	0.000252	0.0109	1
GO:0010332	response to gamma radiation	2	0.00026	0.0112	1
GO:0010506	regulation of autophagy	3	0.000266	0.0114	1
GO:0032504	multicellular organism reproduction	4	0.000268	0.0115	1
GO:0060324	face development	2	0.000271	0.0115	1
GO:0010171	body morphogenesis	2	0.000281	0.0118	1
GO:0060395	SMAD protein signal transduction	2	0.000281	0.0118	1
GO:0045912	negative regulation of carbohydrate metabolic process	2	0.000281	0.0118	1
GO:0001655	urogenital system development	3	0.000283	0.0118	1
GO:0048863	stem cell differentiation	3	0.000293	0.0121	1
GO:0070201	regulation of establishment of protein localization	4	0.0003	0.0124	1
GO:0008284	positive regulation of cell proliferation	4	0.000303	0.0125	1
GO:2001244	positive regulation of intrinsic apoptotic signaling pathway	2	0.000304	0.0125	1
GO:0001541	ovarian follicle development	2	0.000315	0.0129	1
GO:0032147	activation of protein kinase activity	3	0.000317	0.0129	1
GO:0034103	regulation of tissue remodeling	2	0.000327	0.0132	1
GO:0010468	regulation of gene expression	7	0.000342	0.0137	1
GO:0048468	cell development	5	0.000353	0.0141	1
GO:0043066	negative regulation of apoptotic process	4	0.000366	0.0146	1
GO:0048513	organ development	6	0.000368	0.0146	1
GO:0048878	chemical homeostasis	4	0.000375	0.0148	1
GO:0007417	central nervous system development	4	0.000388	0.0151	1
GO:0050871	positive regulation of B cell activation	2	0.000388	0.0151	1
GO:0001654	eye development	3	0.000404	0.0156	1
GO:0032101	regulation of response to external stimulus	4	0.000419	0.0161	1
GO:0009887	organ morphogenesis	4	0.000421	0.0162	1
GO:0030279	negative regulation of ossification	2	0.000427	0.0163	1
GO:0007569	cell aging	2	0.000454	0.0171	1
GO:0001558	regulation of cell growth	3	0.000492	0.0184	1
GO:0007492	endoderm development	2	0.00054	0.02	1
GO:0008630	intrinsic apoptotic signaling pathway in response to DNA damage	2	0.00054	0.02	1
GO:0001701	in utero embryonic development	3	0.000545	0.0201	1
GO:0009790	embryo development	4	0.000588	0.0214	1
GO:2000379	positive regulation of reactive oxygen species metabolic process	2	0.000617	0.0225	1
GO:0071310	cellular response to organic substance	5	0.000668	0.0242	1
GO:0046651	lymphocyte proliferation	2	0.000683	0.0246	1
GO:0051149	positive regulation of muscle cell differentiation	2	0.000699	0.0252	1
GO:0009605	response to external stimulus	5	0.000709	0.0254	1
GO:0048545	response to steroid hormone	3	0.000709	0.0254	1
GO:0001952	regulation of cell-matrix adhesion	2	0.000717	0.0256	1
GO:0030183	B cell differentiation	2	0.000734	0.0262	1
GO:0048608	reproductive structure development	3	0.000752	0.0266	1
GO:0097285	cell-type specific apoptotic process	2	0.000769	0.027	1
GO:0071158	positive regulation of cell cycle arrest	2	0.000769	0.027	1
GO:0061458	reproductive system development	3	0.000775	0.0271	1
GO:0042493	response to drug	3	0.000781	0.0272	1
GO:0060349	bone morphogenesis	2	0.000805	0.0278	1
GO:0001657	ureteric bud development	2	0.000805	0.0278	1
GO:0030154	cell differentiation	6	0.000834	0.0285	1
GO:0008585	female gonad development	2	0.000879	0.0297	1
GO:0001823	mesonephros development	2	0.000879	0.0297	1
GO:0048568	embryonic organ development	3	0.000907	0.0305	1
GO:0002573	myeloid leukocyte differentiation	2	0.000918	0.0308	1
GO:1903649	regulation of cytoplasmic transport	3	0.000926	0.031	1
GO:0046545	development of primary female sexual characteristics	2	0.000977	0.0326	1
GO:0022037	metencephalon development	2	0.00102	0.0337	1
GO:0006725	cellular aromatic compound metabolic process	7	0.00103	0.0339	1
GO:0009628	response to abiotic stimulus	4	0.00104	0.0339	1
GO:0014031	mesenchymal cell development	2	0.00104	0.0339	1
GO:0016043	cellular component organization	7	0.00106	0.0341	1
GO:0097191	extrinsic apoptotic signaling pathway	2	0.00106	0.0341	1
GO:0009791	post-embryonic development	2	0.00106	0.0341	1
GO:2000134	negative regulation of G1/S transition of mitotic cell cycle	2	0.00106	0.0341	1
GO:0045664	regulation of neuron differentiation	3	0.00111	0.0354	1
GO:0002244	hematopoietic progenitor cell differentiation	2	0.00119	0.0375	1
GO:0007409	axonogenesis	3	0.0012	0.0377	1
GO:0046660	female sex differentiation	2	0.00125	0.0389	1
GO:0022414	reproductive process	4	0.00127	0.0393	1
GO:0048762	mesenchymal cell differentiation	2	0.0013	0.0401	1
GO:0050680	negative regulation of epithelial cell proliferation	2	0.0013	0.0401	1
GO:0060341	regulation of cellular localization	4	0.00131	0.0403	1
GO:0061564	axon development	3	0.00134	0.041	1
GO:0071456	cellular response to hypoxia	2	0.00135	0.041	1
GO:0001649	osteoblast differentiation	2	0.00135	0.041	1
GO:1901360	organic cyclic compound metabolic process	7	0.00139	0.042	1
GO:0007610	behavior	3	0.00139	0.042	1
GO:0030097	hemopoiesis	3	0.00139	0.042	1
GO:0048667	cell morphogenesis involved in neuron differentiation	3	0.00151	0.0454	1
GO:0010605	negative regulation of macromolecule metabolic process	5	0.00153	0.0457	1
GO:0010001	glial cell differentiation	2	0.00167	0.0491	1
GO:2000113	negative regulation of cellular macromolecule biosynthetic process	4	0.0017	0.05	1
GO:0043524	negative regulation of neuron apoptotic process	2	0.00172	0.0502	1
GO:0051129	negative regulation of cellular component organization	3	0.00174	0.0506	1
GO:0051054	positive regulation of DNA metabolic process	2	0.00177	0.051	1
GO:0007219	Notch signaling pathway	2	0.00177	0.051	1
GO:0030307	positive regulation of cell growth	2	0.00177	0.051	1
GO:0048598	embryonic morphogenesis	3	0.00179	0.0515	1
GO:0032386	regulation of intracellular transport	3	0.00187	0.0532	1
GO:0030902	hindbrain development	2	0.00188	0.0533	1
GO:0000187	activation of MAPK activity	2	0.00193	0.0548	1
GO:0007050	cell cycle arrest	2	0.00196	0.0555	1
GO:0007049	cell cycle	4	0.00198	0.0558	1
GO:0002520	immune system development	3	0.00204	0.057	1
GO:0051384	response to glucocorticoid	2	0.00205	0.0572	1
GO:0002682	regulation of immune system process	4	0.00209	0.0583	1
GO:0050679	positive regulation of epithelial cell proliferation	2	0.00216	0.0601	1
GO:0071216	cellular response to biotic stimulus	2	0.00222	0.0617	1
GO:0042221	response to chemical	6	0.00223	0.0617	1
GO:0048639	positive regulation of developmental growth	2	0.00231	0.0638	1
GO:0007369	gastrulation	2	0.00234	0.0645	1
GO:0050731	positive regulation of peptidyl-tyrosine phosphorylation	2	0.00237	0.0649	1
GO:0001775	cell activation	3	0.0024	0.0655	1
GO:0080134	regulation of response to stress	4	0.00246	0.0666	1
GO:0060348	bone development	2	0.00256	0.0684	1
GO:0009636	response to toxic substance	2	0.00256	0.0684	1
GO:0034599	cellular response to oxidative stress	2	0.00266	0.0703	1
GO:0007420	brain development	3	0.00269	0.071	1
GO:0007093	mitotic cell cycle checkpoint	2	0.00269	0.071	1
GO:0042063	gliogenesis	2	0.00276	0.0725	1
GO:0050670	regulation of lymphocyte proliferation	2	0.00282	0.0737	1
GO:0001894	tissue homeostasis	2	0.00282	0.0737	1
GO:0060485	mesenchyme development	2	0.00292	0.0759	1
GO:0051146	striated muscle cell differentiation	2	0.00306	0.0793	1
GO:0030324	lung development	2	0.00317	0.0816	1
GO:0050714	positive regulation of protein secretion	2	0.00317	0.0816	1
GO:0007169	transmembrane receptor protein tyrosine kinase signaling pathway	3	0.00323	0.0829	1
GO:0009607	response to biotic stimulus	3	0.0033	0.0845	1
GO:0030323	respiratory tube development	2	0.00331	0.0845	1
GO:0030100	regulation of endocytosis	2	0.00334	0.0852	1
GO:0030336	negative regulation of cell migration	2	0.00349	0.0886	1
GO:0080135	regulation of cellular response to stress	3	0.00353	0.0896	1
GO:1900542	regulation of purine nucleotide metabolic process	2	0.00375	0.0944	1
GO:0043627	response to estrogen	2	0.00387	0.0969	1
GO:0034976	response to endoplasmic reticulum stress	2	0.00391	0.0971	1
GO:0016477	cell migration	3	0.00397	0.0982	1
GO:0030162	regulation of proteolysis	3	0.00408	0.101	1
GO:0043281	regulation of cysteine-type endopeptidase activity involved in apoptotic process	2	0.00418	0.103	1
GO:0051716	cellular response to stimulus	7	0.00419	0.103	1
GO:0060541	respiratory system development	2	0.00439	0.107	1
GO:0048705	skeletal system morphogenesis	2	0.00443	0.108	1
GO:0006357	regulation of transcription from RNA polymerase II promoter	4	0.00446	0.109	1
GO:0006366	transcription from RNA polymerase II promoter	3	0.00453	0.11	1
GO:0051091	positive regulation of sequence-specific DNA binding transcription factor activity	2	0.0046	0.111	1
GO:0048666	neuron development	3	0.00475	0.114	1
GO:0050776	regulation of immune response	3	0.00476	0.114	1
GO:0002684	positive regulation of immune system process	3	0.00502	0.12	1
GO:0051674	localization of cell	3	0.00506	0.121	1
GO:0000278	mitotic cell cycle	3	0.00521	0.124	1
GO:0022607	cellular component assembly	4	0.00577	0.136	1
GO:0022412	cellular process involved in reproduction in multicellular organism	2	0.00594	0.139	1
GO:0006139	nucleobase-containing compound metabolic process	6	0.00595	0.139	1
GO:0006367	transcription initiation from RNA polymerase II promoter	2	0.00599	0.139	1
GO:0051098	regulation of binding	2	0.00637	0.147	1
GO:0048871	multicellular organismal homeostasis	2	0.00652	0.151	1
GO:0014706	striated muscle tissue development	2	0.00672	0.155	1
GO:0007165	signal transduction	6	0.00677	0.156	1
GO:0031346	positive regulation of cell projection organization	2	0.00677	0.156	1
GO:0044767	single-organism developmental process	6	0.00684	0.157	1
GO:0034654	nucleobase-containing compound biosynthetic process	5	0.00704	0.161	1
GO:0006874	cellular calcium ion homeostasis	2	0.00723	0.164	1
GO:0045666	positive regulation of neuron differentiation	2	0.00734	0.166	1
GO:0032269	negative regulation of cellular protein metabolic process	3	0.00778	0.174	1
GO:0044085	cellular component biogenesis	4	0.00791	0.176	1
GO:0043010	camera-type eye development	2	0.00803	0.178	1
GO:0030182	neuron differentiation	3	0.0081	0.179	1
GO:0007399	nervous system development	4	0.00823	0.182	1
GO:0048646	anatomical structure formation involved in morphogenesis	3	0.00842	0.186	1
GO:0006355	regulation of transcription, DNA-templated	5	0.00908	0.198	1
GO:0046649	lymphocyte activation	2	0.00933	0.203	1
GO:0022402	cell cycle process	3	0.00962	0.209	1
GO:0045785	positive regulation of cell adhesion	2	0.00992	0.214	1
GO:0050794	regulation of cellular process	8	0.00994	0.214	1
GO:0022407	regulation of cell-cell adhesion	2	0.00998	0.215	1
GO:0006950	response to stress	5	0.0101	0.217	1
GO:0043933	macromolecular complex subunit organization	4	0.0102	0.218	1
GO:0007154	cell communication	6	0.0105	0.224	1
GO:0006915	apoptotic process	3	0.0105	0.224	1
GO:0045861	negative regulation of proteolysis	2	0.0107	0.228	1
GO:0051128	regulation of cellular component organization	4	0.0108	0.23	1
GO:0098542	defense response to other organism	2	0.011	0.232	1
GO:0033043	regulation of organelle organization	3	0.0111	0.235	1
GO:0030198	extracellular matrix organization	2	0.0114	0.24	1
GO:0048731	system development	5	0.0118	0.247	1
GO:0045892	negative regulation of transcription, DNA-templated	3	0.0119	0.248	1
GO:1902582	single-organism intracellular transport	3	0.0122	0.253	1
GO:0007411	axon guidance	2	0.0135	0.276	1
GO:0044708	single-organism behavior	2	0.0136	0.277	1
GO:0051346	negative regulation of hydrolase activity	2	0.014	0.283	1
GO:0044707	single-multicellular organism process	6	0.0152	0.305	1
GO:0007389	pattern specification process	2	0.0153	0.308	1
GO:0002252	immune effector process	2	0.0158	0.317	1
GO:0051336	regulation of hydrolase activity	3	0.0159	0.319	1
GO:0061061	muscle structure development	2	0.0177	0.352	1
GO:0006955	immune response	3	0.0178	0.352	1
GO:0042592	homeostatic process	3	0.0178	0.352	1
GO:0009314	response to radiation	2	0.018	0.354	1
GO:1901700	response to oxygen-containing compound	3	0.0183	0.359	1
GO:0090304	nucleic acid metabolic process	5	0.0199	0.391	1
GO:0007275	multicellular organismal development	5	0.0211	0.414	1
GO:0045936	negative regulation of phosphate metabolic process	2	0.0212	0.415	1
GO:0071822	protein complex subunit organization	3	0.0222	0.43	1
GO:0044248	cellular catabolic process	3	0.0227	0.439	1
GO:0006351	transcription, DNA-templated	4	0.0238	0.459	1
GO:0050778	positive regulation of immune response	2	0.0252	0.483	1
GO:0009888	tissue development	3	0.0275	0.527	1
GO:0007276	gamete generation	2	0.0303	0.578	1
GO:0033554	cellular response to stress	3	0.0312	0.596	1
GO:0006325	chromatin organization	2	0.0328	0.622	1
GO:0065008	regulation of biological quality	4	0.033	0.626	1
GO:0008283	cell proliferation	2	0.0361	0.679	1
GO:0051649	establishment of localization in cell	3	0.0376	0.704	1
GO:0016032	viral process	2	0.0402	0.75	1
GO:0044260	cellular macromolecule metabolic process	6	0.0411	0.765	1
GO:0019953	sexual reproduction	2	0.042	0.78	1
GO:0044700	single organism signaling	5	0.0443	0.819	1
GO:0006468	protein phosphorylation	2	0.0489	0.897	1
GO:0018193	peptidyl-amino acid modification	2	0.0556	1	1
GO:0051276	chromosome organization	2	0.0572	1	1
GO:0044712	single-organism catabolic process	2	0.0576	1	1
GO:0051641	cellular localization	3	0.0592	1	1
GO:0044703	multi-organism reproductive process	2	0.0596	1	1
GO:0009057	macromolecule catabolic process	2	0.0614	1	1
GO:0045087	innate immune response	2	0.064	1	1
GO:0051704	multi-organism process	3	0.0671	1	1
GO:0006461	protein complex assembly	2	0.0671	1	1
GO:0070271	protein complex biogenesis	2	0.0671	1	1
GO:0032501	multicellular organismal process	5	0.0744	1	1
GO:0044763	single-organism cellular process	7	0.081	1	1
GO:0010467	gene expression	4	0.0838	1	1
GO:0040011	locomotion	2	0.0962	1	1
GO:0051179	localization	4	0.101	1	1
GO:0006928	movement of cell or subcellular component	2	0.115	1	1
GO:0044765	single-organism transport	3	0.123	1	1
GO:0003008	system process	2	0.169	1	1
GO:0035556	intracellular signal transduction	2	0.193	1	1
GO:0002376	immune system process	2	0.219	1	1
GO:0008150	biological_process	7	0.244	1	1
GO:0044699	single-organism process	6	0.264	1	1
GO:0044710	single-organism metabolic process	3	0.273	1	1
GO:0006996	organelle organization	2	0.366	1	1
GO:0009987	cellular process	6	0.44	1	1
GO:0009303	rRNA transcription	1	1	1	1
GO:0002513	tolerance induction to self antigen	1	1	1	1
GO:0045740	positive regulation of DNA replication	1	1	1	1
GO:0048642	negative regulation of skeletal muscle tissue development	1	1	1	1
GO:0048147	negative regulation of fibroblast proliferation	1	1	1	1
GO:0009817	defense response to fungus, incompatible interaction	1	1	1	1
GO:0090594	inflammatory response to wounding	1	1	1	1
GO:0051092	positive regulation of NF-kappaB transcription factor activity	1	1	1	1
GO:0000045	autophagosome assembly	1	1	1	1
GO:0051097	negative regulation of helicase activity	1	1	1	1
GO:0007595	lactation	1	1	1	1
GO:1902511	negative regulation of apoptotic DNA fragmentation	1	1	1	1
GO:0030823	regulation of cGMP metabolic process	1	1	1	1
GO:0042542	response to hydrogen peroxide	1	1	1	1
GO:0070374	positive regulation of ERK1 and ERK2 cascade	1	1	1	1
GO:0002575	basophil chemotaxis	1	1	1	1
GO:0010508	positive regulation of autophagy	1	1	1	1
GO:0042552	myelination	1	1	1	1
GO:0019049	evasion or tolerance of host defenses by virus	1	1	1	1
GO:0019058	viral life cycle	1	1	1	1
GO:0006839	mitochondrial transport	1	1	1	1
GO:0014902	myotube differentiation	1	1	1	1
GO:0071479	cellular response to ionizing radiation	1	1	1	1
GO:0000733	DNA strand renaturation	1	1	1	1
GO:0043588	skin development	1	1	1	1
GO:0030890	positive regulation of B cell proliferation	1	1	1	1
GO:0097150	neuronal stem cell population maintenance	1	1	1	1
GO:0072593	reactive oxygen species metabolic process	1	1	1	1
GO:0033689	negative regulation of osteoblast proliferation	1	1	1	1
GO:0007173	epidermal growth factor receptor signaling pathway	1	1	1	1
GO:0043552	positive regulation of phosphatidylinositol 3-kinase activity	1	1	1	1
GO:0010039	response to iron ion	1	1	1	1
GO:0007182	common-partner SMAD protein phosphorylation	1	1	1	1
GO:0007183	SMAD protein complex assembly	1	1	1	1
GO:0033280	response to vitamin D	1	1	1	1
GO:0014911	positive regulation of smooth muscle cell migration	1	1	1	1
GO:0006470	protein dephosphorylation	1	1	1	1
GO:1990440	positive regulation of transcription from RNA polymerase II promoter in response to endoplasmic reticulum stress	1	1	1	1
GO:0097194	execution phase of apoptosis	1	1	1	1
GO:0071494	cellular response to UV-C	1	1	1	1
GO:0097190	apoptotic signaling pathway	1	1	1	1
GO:0097192	extrinsic apoptotic signaling pathway in absence of ligand	1	1	1	1
GO:0007160	cell-matrix adhesion	1	1	1	1
GO:0035987	endodermal cell differentiation	1	1	1	1
GO:0031069	hair follicle morphogenesis	1	1	1	1
GO:0022409	positive regulation of cell-cell adhesion	1	1	1	1
GO:0031077	post-embryonic camera-type eye development	1	1	1	1
GO:0050930	induction of positive chemotaxis	1	1	1	1
GO:0060443	mammary gland morphogenesis	1	1	1	1
GO:0032930	positive regulation of superoxide anion generation	1	1	1	1
GO:0046902	regulation of mitochondrial membrane permeability	1	1	1	1
GO:0060841	venous blood vessel development	1	1	1	1
GO:0060840	artery development	1	1	1	1
GO:0006808	regulation of nitrogen utilization	1	1	1	1
GO:0097252	oligodendrocyte apoptotic process	1	1	1	1
GO:1901727	positive regulation of histone deacetylase activity	1	1	1	1
GO:0035924	cellular response to vascular endothelial growth factor stimulus	1	1	1	1
GO:0021781	glial cell fate commitment	1	1	1	1
GO:1902966	positive regulation of protein localization to early endosome	1	1	1	1
GO:0035148	tube formation	1	1	1	1
GO:0070345	negative regulation of fat cell proliferation	1	1	1	1
GO:0051152	positive regulation of smooth muscle cell differentiation	1	1	1	1
GO:0042462	eye photoreceptor cell development	1	1	1	1
GO:0042482	positive regulation of odontogenesis	1	1	1	1
GO:0042476	odontogenesis	1	1	1	1
GO:0001569	patterning of blood vessels	1	1	1	1
GO:0090132	epithelium migration	1	1	1	1
GO:0071850	mitotic cell cycle arrest	1	1	1	1
GO:0070723	response to cholesterol	1	1	1	1
GO:0001570	vasculogenesis	1	1	1	1
GO:0070306	lens fiber cell differentiation	1	1	1	1
GO:0048298	positive regulation of isotype switching to IgA isotypes	1	1	1	1
GO:0001942	hair follicle development	1	1	1	1
GO:0001945	lymph vessel development	1	1	1	1
GO:0001944	vasculature development	1	1	1	1
GO:0048286	lung alveolus development	1	1	1	1
GO:0085029	extracellular matrix assembly	1	1	1	1
GO:0060021	palate development	1	1	1	1
GO:0000002	mitochondrial genome maintenance	1	1	1	1
GO:0022898	regulation of transmembrane transporter activity	1	1	1	1
GO:0001938	positive regulation of endothelial cell proliferation	1	1	1	1
GO:0001933	negative regulation of protein phosphorylation	1	1	1	1
GO:0045069	regulation of viral genome replication	1	1	1	1
GO:0031497	chromatin assembly	1	1	1	1
GO:0000165	MAPK cascade	1	1	1	1
GO:0045446	endothelial cell differentiation	1	1	1	1
GO:0042633	hair cycle	1	1	1	1
GO:0048012	hepatocyte growth factor receptor signaling pathway	1	1	1	1
GO:0035690	cellular response to drug	1	1	1	1
GO:0045066	regulatory T cell differentiation	1	1	1	1
GO:0007498	mesoderm development	1	1	1	1
GO:0048753	pigment granule organization	1	1	1	1
GO:0048743	positive regulation of skeletal muscle fiber development	1	1	1	1
GO:1903572	positive regulation of protein kinase D signaling	1	1	1	1
GO:0048738	cardiac muscle tissue development	1	1	1	1
GO:0048739	cardiac muscle fiber development	1	1	1	1
GO:0070483	detection of hypoxia	1	1	1	1
GO:0008625	extrinsic apoptotic signaling pathway via death domain receptors	1	1	1	1
GO:0048730	epidermis morphogenesis	1	1	1	1
GO:0008631	intrinsic apoptotic signaling pathway in response to oxidative stress	1	1	1	1
GO:0030318	melanocyte differentiation	1	1	1	1
GO:0036303	lymph vessel morphogenesis	1	1	1	1
GO:0009749	response to glucose	1	1	1	1
GO:0048709	oligodendrocyte differentiation	1	1	1	1
GO:0048706	embryonic skeletal system development	1	1	1	1
GO:0048702	embryonic neurocranium morphogenesis	1	1	1	1
GO:0048701	embryonic cranial skeleton morphogenesis	1	1	1	1
GO:0036003	positive regulation of transcription from RNA polymerase II promoter in response to stress	1	1	1	1
GO:0000209	protein polyubiquitination	1	1	1	1
GO:0021984	adenohypophysis development	1	1	1	1
GO:0006959	humoral immune response	1	1	1	1
GO:0007015	actin filament organization	1	1	1	1
GO:0006983	ER overload response	1	1	1	1
GO:0006978	DNA damage response, signal transduction by p53 class mediator resulting in transcription of p21 class mediator	1	1	1	1
GO:0006977	DNA damage response, signal transduction by p53 class mediator resulting in cell cycle arrest	1	1	1	1
GO:0048066	developmental pigmentation	1	1	1	1
GO:0046546	development of primary male sexual characteristics	1	1	1	1
GO:0098773	skin epidermis development	1	1	1	1
GO:0006582	melanin metabolic process	1	1	1	1
GO:0014812	muscle cell migration	1	1	1	1
GO:0010165	response to X-ray	1	1	1	1
GO:0003169	coronary vein morphogenesis	1	1	1	1
GO:0048041	focal adhesion assembly	1	1	1	1
GO:0003158	endothelium development	1	1	1	1
GO:0003151	outflow tract morphogenesis	1	1	1	1
GO:0051491	positive regulation of filopodium assembly	1	1	1	1
GO:0042130	negative regulation of T cell proliferation	1	1	1	1
GO:0032461	positive regulation of protein oligomerization	1	1	1	1
GO:0032469	endoplasmic reticulum calcium ion homeostasis	1	1	1	1
GO:0042113	B cell activation	1	1	1	1
GO:0060319	primitive erythrocyte differentiation	1	1	1	1
GO:0060312	regulation of blood vessel remodeling	1	1	1	1
GO:0042100	B cell proliferation	1	1	1	1
GO:0060744	mammary gland branching involved in thelarche	1	1	1	1
GO:0061448	connective tissue development	1	1	1	1
GO:0060749	mammary gland alveolus development	1	1	1	1
GO:0060751	branch elongation involved in mammary gland duct branching	1	1	1	1
GO:0060754	positive regulation of mast cell chemotaxis	1	1	1	1
GO:0043129	surfactant homeostasis	1	1	1	1
GO:0060762	regulation of branching involved in mammary gland duct morphogenesis	1	1	1	1
GO:0002028	regulation of sodium ion transport	1	1	1	1
GO:0071526	semaphorin-plexin signaling pathway	1	1	1	1
GO:0060389	pathway-restricted SMAD protein phosphorylation	1	1	1	1
GO:0051450	myoblast proliferation	1	1	1	1
GO:0002042	cell migration involved in sprouting angiogenesis	1	1	1	1
GO:0002040	sprouting angiogenesis	1	1	1	1
GO:0035264	multicellular organism growth	1	1	1	1
GO:0035265	organ growth	1	1	1	1
GO:0090200	positive regulation of release of cytochrome c from mitochondria	1	1	1	1
GO:0002052	positive regulation of neuroblast proliferation	1	1	1	1
GO:0002053	positive regulation of mesenchymal cell proliferation	1	1	1	1
GO:0071542	dopaminergic neuron differentiation	1	1	1	1
GO:0043117	positive regulation of vascular permeability	1	1	1	1
GO:0071549	cellular response to dexamethasone stimulus	1	1	1	1
GO:0009651	response to salt stress	1	1	1	1
GO:0030262	apoptotic nuclear changes	1	1	1	1
GO:0007507	heart development	1	1	1	1
GO:1900745	positive regulation of p38MAPK cascade	1	1	1	1
GO:0018105	peptidyl-serine phosphorylation	1	1	1	1
GO:0002062	chondrocyte differentiation	1	1	1	1
GO:0018107	peptidyl-threonine phosphorylation	1	1	1	1
GO:0002460	adaptive immune response based on somatic recombination of immune receptors built from immunoglobulin superfamily domains	1	1	1	1
GO:0031536	positive regulation of exit from mitosis	1	1	1	1
GO:0018108	peptidyl-tyrosine phosphorylation	1	1	1	1
GO:0007519	skeletal muscle tissue development	1	1	1	1
GO:0070059	intrinsic apoptotic signaling pathway in response to endoplasmic reticulum stress	1	1	1	1
GO:2000679	positive regulation of transcription regulatory region DNA binding	1	1	1	1
GO:0002088	lens development in camera-type eye	1	1	1	1
GO:0043154	negative regulation of cysteine-type endopeptidase activity involved in apoptotic process	1	1	1	1
GO:0043153	entrainment of circadian clock by photoperiod	1	1	1	1
GO:0016236	macroautophagy	1	1	1	1
GO:0042593	glucose homeostasis	1	1	1	1
GO:1902108	regulation of mitochondrial membrane permeability involved in apoptotic process	1	1	1	1
GO:0002092	positive regulation of receptor internalization	1	1	1	1
GO:0001656	metanephros development	1	1	1	1
GO:0001658	branching involved in ureteric bud morphogenesis	1	1	1	1
GO:0001662	behavioral fear response	1	1	1	1
GO:0010559	regulation of glycoprotein biosynthetic process	1	1	1	1
GO:0010575	positive regulation of vascular endothelial growth factor production	1	1	1	1
GO:0008584	male gonad development	1	1	1	1
GO:0048842	positive regulation of axon extension involved in axon guidance	1	1	1	1
GO:0010742	macrophage derived foam cell differentiation	1	1	1	1
GO:1902336	positive regulation of retinal ganglion cell axon guidance	1	1	1	1
GO:0042771	intrinsic apoptotic signaling pathway in response to DNA damage by p53 class mediator	1	1	1	1
GO:0010716	negative regulation of extracellular matrix disassembly	1	1	1	1
GO:0009617	response to bacterium	1	1	1	1
GO:0048873	homeostasis of number of cells within a tissue	1	1	1	1
GO:0030225	macrophage differentiation	1	1	1	1
GO:0030224	monocyte differentiation	1	1	1	1
GO:0035307	positive regulation of protein dephosphorylation	1	1	1	1
GO:0055085	transmembrane transport	1	1	1	1
GO:0010224	response to UV-B	1	1	1	1
GO:0014003	oligodendrocyte development	1	1	1	1
GO:0030214	hyaluronan catabolic process	1	1	1	1
GO:0031571	mitotic G1 DNA damage checkpoint	1	1	1	1
GO:2000249	regulation of actin cytoskeleton reorganization	1	1	1	1
GO:0006611	protein export from nucleus	1	1	1	1
GO:0055007	cardiac muscle cell differentiation	1	1	1	1
GO:0038091	positive regulation of cell proliferation by VEGF-activated platelet derived growth factor receptor signaling pathway	1	1	1	1
GO:2000273	positive regulation of receptor activity	1	1	1	1
GO:0050765	negative regulation of phagocytosis	1	1	1	1
GO:2000269	regulation of fibroblast apoptotic process	1	1	1	1
GO:0003014	renal system process	1	1	1	1
GO:0003007	heart morphogenesis	1	1	1	1
GO:0042704	uterine wall breakdown	1	1	1	1
GO:0061008	hepaticobiliary system development	1	1	1	1
GO:0046677	response to antibiotic	1	1	1	1
GO:0002320	lymphoid progenitor cell differentiation	1	1	1	1
GO:0006284	base-excision repair	1	1	1	1
GO:0006289	nucleotide-excision repair	1	1	1	1
GO:0046661	male sex differentiation	1	1	1	1
GO:0002309	T cell proliferation involved in immune response	1	1	1	1
GO:0060665	regulation of branching involved in salivary gland morphogenesis by mesenchymal-epithelial signaling	1	1	1	1
GO:0046671	negative regulation of retinal cell programmed cell death	1	1	1	1
GO:0061035	regulation of cartilage development	1	1	1	1
GO:0045599	negative regulation of fat cell differentiation	1	1	1	1
GO:0008015	blood circulation	1	1	1	1
GO:0060603	mammary gland duct morphogenesis	1	1	1	1
GO:0061053	somite development	1	1	1	1
GO:0051897	positive regulation of protein kinase B signaling	1	1	1	1
GO:0043375	CD8-positive, alpha-beta T cell lineage commitment	1	1	1	1
GO:0010259	multicellular organismal aging	1	1	1	1
GO:0051894	positive regulation of focal adhesion assembly	1	1	1	1
GO:0072363	regulation of glycolytic process by positive regulation of transcription from RNA polymerase II promoter	1	1	1	1
GO:0032667	regulation of interleukin-23 production	1	1	1	1
GO:1901525	negative regulation of macromitophagy	1	1	1	1
GO:0051881	regulation of mitochondrial membrane potential	1	1	1	1
GO:0014042	positive regulation of neuron maturation	1	1	1	1
GO:0043368	positive T cell selection	1	1	1	1
GO:0043374	CD8-positive, alpha-beta T cell differentiation	1	1	1	1
GO:0072358	cardiovascular system development	1	1	1	1
GO:0072359	circulatory system development	1	1	1	1
GO:0071679	commissural neuron axon guidance	1	1	1	1
GO:0006323	DNA packaging	1	1	1	1
GO:0001714	endodermal cell fate specification	1	1	1	1
GO:0001711	endodermal cell fate commitment	1	1	1	1
GO:0033033	negative regulation of myeloid cell apoptotic process	1	1	1	1
GO:0001706	endoderm formation	1	1	1	1
GO:0021549	cerebellum development	1	1	1	1
GO:0021548	pons development	1	1	1	1
GO:2001243	negative regulation of intrinsic apoptotic signaling pathway	1	1	1	1
GO:0048477	oogenesis	1	1	1	1
GO:0006302	double-strand break repair	1	1	1	1
GO:0048469	cell maturation	1	1	1	1
GO:0043011	myeloid dendritic cell differentiation	1	1	1	1
GO:0040018	positive regulation of multicellular organism growth	1	1	1	1
GO:0032740	positive regulation of interleukin-17 production	1	1	1	1
GO:0033059	cellular pigmentation	1	1	1	1
GO:0006309	apoptotic DNA fragmentation	1	1	1	1
GO:0001754	eye photoreceptor cell differentiation	1	1	1	1
GO:0001756	somitogenesis	1	1	1	1
GO:0060675	ureteric bud morphogenesis	1	1	1	1
GO:0032355	response to estradiol	1	1	1	1
GO:1900086	positive regulation of peptidyl-tyrosine autophosphorylation	1	1	1	1
GO:0042246	tissue regeneration	1	1	1	1
GO:2001240	negative regulation of extrinsic apoptotic signaling pathway in absence of ligand	1	1	1	1
GO:0032700	negative regulation of interleukin-17 production	1	1	1	1
GO:0071222	cellular response to lipopolysaccharide	1	1	1	1
GO:0061377	mammary gland lobule development	1	1	1	1
GO:0035794	positive regulation of mitochondrial membrane permeability	1	1	1	1
GO:0090399	replicative senescence	1	1	1	1
GO:0038190	VEGF-activated neuropilin signaling pathway	1	1	1	1
GO:0001782	B cell homeostasis	1	1	1	1
GO:0035767	endothelial cell chemotaxis	1	1	1	1
GO:0034101	erythrocyte homeostasis	1	1	1	1
GO:2000772	regulation of cellular senescence	1	1	1	1
GO:0042695	thelarche	1	1	1	1
GO:0036473	cell death in response to oxidative stress	1	1	1	1
GO:0010666	positive regulation of cardiac muscle cell apoptotic process	1	1	1	1
GO:0031663	lipopolysaccharide-mediated signaling pathway	1	1	1	1
GO:0031647	regulation of protein stability	1	1	1	1
GO:0060215	primitive hemopoiesis	1	1	1	1
GO:0045662	negative regulation of myoblast differentiation	1	1	1	1
GO:0006754	ATP biosynthetic process	1	1	1	1
GO:0070242	thymocyte apoptotic process	1	1	1	1
GO:0070245	positive regulation of thymocyte apoptotic process	1	1	1	1
GO:0070266	necroptotic process	1	1	1	1
GO:0045665	negative regulation of neuron differentiation	1	1	1	1
GO:0046732	active induction of host immune response by virus	1	1	1	1
GO:0010800	positive regulation of peptidyl-threonine phosphorylation	1	1	1	1
GO:0072006	nephron development	1	1	1	1
GO:0007265	Ras protein signal transduction	1	1	1	1
GO:0045636	positive regulation of melanocyte differentiation	1	1	1	1
GO:0034097	response to cytokine	1	1	1	1
GO:0010821	regulation of mitochondrion organization	1	1	1	1
GO:0010828	positive regulation of glucose transport	1	1	1	1
GO:0046777	protein autophosphorylation	1	1	1	1
GO:0060538	skeletal muscle organ development	1	1	1	1
GO:0009994	oocyte differentiation	1	1	1	1
GO:0072028	nephron morphogenesis	1	1	1	1
GO:0043496	regulation of protein homodimerization activity	1	1	1	1
GO:0043497	regulation of protein heterodimerization activity	1	1	1	1
GO:0048538	thymus development	1	1	1	1
GO:0048536	spleen development	1	1	1	1
GO:0048535	lymph node development	1	1	1	1
GO:0072080	nephron tubule development	1	1	1	1
GO:0030534	adult behavior	1	1	1	1
GO:0048546	digestive tract morphogenesis	1	1	1	1
GO:0043491	protein kinase B signaling	1	1	1	1
GO:0048512	circadian behavior	1	1	1	1
GO:0090090	negative regulation of canonical Wnt signaling pathway	1	1	1	1
GO:0021747	cochlear nucleus development	1	1	1	1
GO:0061180	mammary gland epithelium development	1	1	1	1
GO:0032793	positive regulation of CREB transcription factor activity	1	1	1	1
GO:1902253	regulation of intrinsic apoptotic signaling pathway by p53 class mediator	1	1	1	1
GO:0048593	camera-type eye morphogenesis	1	1	1	1
GO:2000811	negative regulation of anoikis	1	1	1	1
GO:0048599	oocyte development	1	1	1	1
GO:0060993	kidney morphogenesis	1	1	1	1
GO:0090050	positive regulation of cell migration involved in sprouting angiogenesis	1	1	1	1
GO:1901299	negative regulation of hydrogen peroxide-mediated programmed cell death	1	1	1	1
GO:1904024	negative regulation of glucose catabolic process to lactate via pyruvate	1	1	1	1
GO:0001837	epithelial to mesenchymal transition	1	1	1	1
GO:0008340	determination of adult lifespan	1	1	1	1
GO:0090037	positive regulation of protein kinase C signaling	1	1	1	1
GO:0051902	negative regulation of mitochondrial depolarization	1	1	1	1
GO:0035019	somatic stem cell population maintenance	1	1	1	1
GO:0008354	germ cell migration	1	1	1	1
GO:1901666	positive regulation of NAD+ ADP-ribosyltransferase activity	1	1	1	1
GO:0008361	regulation of cell size	1	1	1	1
GO:0008360	regulation of cell shape	1	1	1	1
GO:0043525	positive regulation of neuron apoptotic process	1	1	1	1
GO:0060965	negative regulation of gene silencing by miRNA	1	1	1	1
GO:0043537	negative regulation of blood vessel endothelial cell migration	1	1	1	1
GO:0090403	oxidative stress-induced premature senescence	1	1	1	1
GO:0035066	positive regulation of histone acetylation	1	1	1	1
GO:0032835	glomerulus development	1	1	1	1
GO:0035872	nucleotide-binding domain, leucine rich repeat containing receptor signaling pathway	1	1	1	1
GO:0060976	coronary vasculature development	1	1	1	1
GO:0043504	mitochondrial DNA repair	1	1	1	1
GO:0002246	wound healing involved in inflammatory response	1	1	1	1
GO:0002248	connective tissue replacement involved in inflammatory response wound healing	1	1	1	1
GO:0032848	negative regulation of cellular pH reduction	1	1	1	1
GO:0060982	coronary artery morphogenesis	1	1	1	1
GO:0051216	cartilage development	1	1	1	1
GO:1901203	positive regulation of extracellular matrix assembly	1	1	1	1
GO:0051607	defense response to virus	1	1	1	1
GO:0001890	placenta development	1	1	1	1
GO:1990144	intrinsic apoptotic signaling pathway in response to hypoxia	1	1	1	1
GO:0001889	liver development	1	1	1	1
GO:0001885	endothelial cell development	1	1	1	1
GO:0001886	endothelial cell morphogenesis	1	1	1	1
GO:0050853	B cell receptor signaling pathway	1	1	1	1
GO:0030036	actin cytoskeleton organization	1	1	1	1
GO:0060948	cardiac vascular smooth muscle cell development	1	1	1	1
GO:0060947	cardiac vascular smooth muscle cell differentiation	1	1	1	1
GO:0032801	receptor catabolic process	1	1	1	1
GO:0035094	response to nicotine	1	1	1	1
GO:0038033	positive regulation of endothelial cell chemotaxis by VEGF-activated vascular endothelial growth factor receptor signaling pathway	1	1	1	1
GO:1900126	negative regulation of hyaluronan biosynthetic process	1	1	1	1
GO:0010763	positive regulation of fibroblast migration	1	1	1	1
GO:1900119	positive regulation of execution phase of apoptosis	1	1	1	1
GO:0030949	positive regulation of vascular endothelial growth factor receptor signaling pathway	1	1	1	1
GO:0031103	axon regeneration	1	1	1	1
GO:0031100	organ regeneration	1	1	1	1
GO:0051280	negative regulation of release of sequestered calcium ion into cytosol	1	1	1	1
GO:0051262	protein tetramerization	1	1	1	1
